# Supplementary material for: Surface Acoustic Wave DMMP Gas Sensor with a Porous Graphene/PVDF Molecularly Imprinted Sensing Membrane
Source: Micromachines (Basel). 2021 May 12;12(5):552. doi: 10.3390/mi12050552 (PMC8152042; doi:10.3390/mi12050552)
Supplement: Supplementary file 1 [file micromachines-12-00552-s001.zip]

Archive with 1 entries (1 files):
- micromachines-1203936-supplementary.pdf
